# Supplementary material for: Aerobiological Monitoring and Metabarcoding of Grass Pollen
Source: Plants (Basel). 2023 Jun 17;12(12):2351. doi: 10.3390/plants12122351 (PMC10302275; doi:10.3390/plants12122351)
Supplement: Supplementary file 1 [file plants-12-02351-s001.zip]

Archive with 1 entries (1 files):
- plants-2393737-supplementary material.pdf
